# Supplementary material for: Faster Rates of Molecular Sequence Evolution in Reproduction-Related Genes and in Species with Hypodermic Sperm Morphologies
Source: Mol Biol Evol. 2021 Sep 17;38(12):5685–703. doi: 10.1093/molbev/msab276 (PMC8662610; doi:10.1093/molbev/msab276)
Supplement: msab276_Supplementary_Data [file msab276_supplementary_data.zip]

Archive with 7 entries (7 files):
- FigS10.pdf
- FigS11.pdf
- FigS8.pdf
- TableS1.xls
- TableS2.xls
- TableS3.xls
- Wiberg_et_al_molecular_evolution_MS_SupplementaryMaterial.pdf
